# Supplementary material for: High Selectivity and Yield in Catalytic Transfer Hydrogenation of Furfural to Furfuryl Alcohol by Zirconium Propoxide Modified Mesoporous Silica
Source: Molecules. 2025 Sep 3;30(17):3600. doi: 10.3390/molecules30173600 (PMC12430864; doi:10.3390/molecules30173600)
Supplement: Supplementary file 1 [file molecules-30-03600-s001.zip]

Archive with 1 entries (1 files):
- molecules-3829154-supplementary.pdf
